# Supplementary material for: G-quadruplex structures trigger RNA phase separation
Source: Nucleic Acids Res. 2019 Nov 13;47(22):11746–54. doi: 10.1093/nar/gkz978 (PMC7145655; doi:10.1093/nar/gkz978)
Supplement: gkz978_Supplemental_Files [file gkz978_supplemental_files.zip]

Archive with 4 entries (4 files):
- Revised_Supplementary_Information-.docx
- Supplementary movie S1.avi
- Supplementary Movie S2(Rebuttal Movie 2).avi
- Supplementary Movie S3.avi
